# Supplementary material for: Extracellular LCN2 Binding to 24p3R in Astrocytes Impedes α‐Synuclein Endocytosis in Parkinson's Disease
Source: Adv Sci (Weinh). 2025 Jul 21;12(39):e01694. doi: 10.1002/advs.202501694 (PMC12533313; doi:10.1002/advs.202501694)
Supplement: Supplementary file 2 — Supporting Information [file ADVS-12-e01694-s002.xlsx]

## Sheet: Sheet1
Upregulated and downregulated genes in midbrain in MPTP-treated mice
gene_name	FPKM._MPTP-treated mice 1	FPKM._MPTP-treated mice 2	FPKM._MPTP-treated mice3	FPKM._saline-treated mice 1	FPKM._saline-treated mice 1	FPKM._saline-treated mice 1	fc	log2(fc)	pval	qval	regulation	significant
Erbb4	3.96622	2.11757	3.50799	0.138532	0.0926385	0.285628	18.56	4.21412	6.44611e-29	2.14681e-24	up	yes
Mfap3	3.14098	1.99818	2.07851	0.210737	0.168814	0.365101	9.69268	3.2769	2.72368e-23	3.02365e-19	up	yes
Eif5	27.9391	29.1547	35.8242	8.86287	8.92166	10.9764	3.2307	1.69185	6.12776e-21	5.10197e-17	up	yes
Rsrc1	4.2044	3.8638	4.25517	1.24598	1.48363	1.88124	2.67269	1.41829	3.47114e-13	1.92671e-09	up	yes
Siglec1	0.219407	0.662667	0.715436	0.0326432	0.0536381	0.0499863	11.7233	3.55131	4.33185e-12	1.80335e-08	up	yes
Cxcl10	1.3836	1.69223	0.987127	0.146682	0.212567	0.0798152	9.25369	3.21003	1.40964e-11	5.21631e-08	up	yes
Cd74	15.7529	70.6705	62.9533	3.95883	6.35652	8.00643	8.15296	3.02732	3.54748e-11	1.18145e-07	up	yes
Fcgr2b	1.12551	1.76317	1.92431	0.325794	0.390285	0.497205	3.96691	1.98802	5.87608e-11	1.77906e-07	up	yes
Msr1	0.249271	0.34968	0.539937	0.0127673	0.0476366	0.0134791	15.4147	3.94624	8.22659e-11	2.28315e-07	up	yes
Igkv17-127	0	67.7948	0	0	0	0	225983	17.7859	1.68734e-10	4.3227e-07	up	yes
Fcgr4	0.614718	3.8488	6.27199	0.077602	0.240752	0.153312	22.7608	4.50848	2.05061e-10	4.8781e-07	up	yes
Ms4a4b	0.0294114	0.165233	0.146033	0	0	0	1135.59	10.1492	9.74504e-10	1.80058e-06	up	yes
Ifi204	0.56461	1.43817	1.61436	0.026091	0.147892	0.131206	11.8521	3.56708	1.05083e-09	1.80058e-06	up	yes
Marchf8	6.8988	10.0748	8.25563	3.50716	2.05831	2.58834	3.09417	1.62955	1.10163e-09	1.80058e-06	up	yes
H2-Aa	3.43165	12.4496	7.83717	0.726559	1.28955	1.73974	6.31506	2.6588	1.5397e-09	2.17921e-06	up	yes
Lcn2	3.60795	26.5268	37.7414	0.243855	0.18947	0.669707	61.536	5.94336	1.56917e-09	2.17921e-06	up	yes
Ifit3	16.5576	40.0222	34.2412	8.44891	6.66918	8.2555	3.88562	1.95815	1.57042e-09	2.17921e-06	up	yes
Ighv5-4	0.055121	19.5741	0	0	0	0	65430.9	15.9977	1.87935e-09	2.50359e-06	up	yes
Ms4a6c	0.776154	3.07955	4.72577	0.141882	0.363608	0.224021	11.7633	3.55622	2.11747e-09	2.71231e-06	up	yes
Ms4a4c	0.281623	0.441028	0.481929	0	0	0	4015.27	11.9713	3.15385e-09	3.89022e-06	up	yes
Clec4d	0.319833	0.391005	0.519584	0	0	0	4101.4	12.0019	5.05149e-09	5.80121e-06	up	yes
Lilrb4a	0.532302	0.934808	0.968887	0.14236	0.172015	0.229448	4.47939	2.1633	8.6704e-09	9.31481e-06	up	yes
Cxadr	4.36954	4.59025	4.93372	0.559058	1.72894	0.659561	4.71357	2.23682	1.0287e-08	1.07062e-05	up	yes
Mrc1	1.06338	1.3477	1.89362	0.391193	0.496089	0.490115	3.12525	1.64397	1.17117e-08	1.18196e-05	up	yes
Ighg2b	0.495543	10.2496	2.62347	0.0181977	0	0.0179764	369.564	8.52968	1.76601e-08	1.72986e-05	up	yes
Hcar2	0.282681	0.761542	1.14835	0.025251	0	0.049886	29.181	4.86696	1.86077e-08	1.7706e-05	up	yes
Pirb	0.417764	1.14782	1.53326	0.168985	0.144352	0.181312	6.26474	2.64725	2.08617e-08	1.92994e-05	up	yes
Selp	0.137256	0.284082	0.748215	0.0216197	0.0284866	0.0199736	16.6888	4.06081	3.39518e-08	2.9756e-05	up	yes
Ptgs2	1.1624	6.823	4.37301	0.369632	0.624639	0.785459	6.94398	2.79576	4.68058e-08	3.89705e-05	up	yes
Gbp6	1.1548	5.43809	6.95735	0.450295	0.805068	0.767142	6.69973	2.7441	5.37274e-08	4.20649e-05	up	yes
Tgm2	8.36856	17.6074	17.5635	3.91693	4.95465	4.98065	3.14314	1.65221	5.43115e-08	4.20649e-05	up	yes
Ccl8	0.366595	7.77631	4.44594	0	0.098683	0.188415	43.8486	5.45446	9.49875e-08	6.8771e-05	up	yes
Gzma	0.410143	3.29761	0.582865	0	0.0481842	0.0478526	44.6768	5.48145	1.21131e-07	8.5833e-05	up	yes
Gm4951	0.301073	3.11089	2.78552	0.257819	0.114055	0.145603	11.9763	3.58211	1.30028e-07	9.0218e-05	up	yes
Gm45842	0	1.39057	0	0	0	0	4635.24	12.1784	1.39017e-07	9.38242e-05	up	yes
Oasl2	1.67892	6.46161	6.27763	0.846684	1.11007	1.07087	4.7622	2.25163	1.4086e-07	9.38242e-05	up	yes
Casp4	0.378046	0.656284	0.683538	0.133013	0.0883494	0.132511	4.85446	2.27931	1.74063e-07	0.000113666	up	yes
Cd3g	0.10598	0.233694	0.107875	0	0	0	1491.83	10.5429	1.91673e-07	0.000122759	up	yes
Dbh	0.294897	0.802832	1.50947	0.0361432	0.130927	0.0350729	12.8977	3.68905	2.3819e-07	0.000146901	up	yes
Mx1	0.310771	0.622749	0.47255	0.105411	0.0399215	0.062563	6.76336	2.75774	2.75212e-07	0.000166648	up	yes
Slc22a2	0.303938	0.826862	1.09253	0.0392536	0.0609269	0.124246	9.90673	3.30841	2.85777e-07	0.000168299	up	yes
Ifit1	2.2081	5.62461	7.4242	1.20403	1.08034	1.39448	4.14721	2.05214	2.88045e-07	0.000168299	up	yes
Tap1	0.982102	5.41329	6.19112	0.567609	0.712001	0.795403	6.06575	2.60069	2.9563e-07	0.000169753	up	yes
H2-Eb1	5.10335	11.8229	9.9426	1.14232	2.76771	2.67609	4.07962	2.02844	3.86313e-07	0.000217099	up	yes
Vwf	3.4129	9.6214	10.7999	1.84731	2.24227	2.41211	3.66584	1.87414	3.91122e-07	0.000217099	up	yes
C4b	23.5823	55.1827	40.6204	11.4393	11.6681	16.4958	3.01455	1.59194	3.98813e-07	0.000217739	up	yes
F830016B08Rik	0.119991	0.704286	1.30291	0.029563	0.061179	0.057736	14.3266	3.84062	4.05442e-07	0.000217788	up	yes
Slfn2	1.87868	7.48957	6.53485	0.81736	1.34963	0.72122	5.50622	2.46106	4.65288e-07	0.000245968	up	yes
Ifi205	0.0411946	0.157324	0.146294	0	0	0	1149.38	10.1666	6.10065e-07	0.000317462	up	yes
Socs3	1.62585	2.83711	9.7247	0.744146	0.817642	0.776824	6.0667	2.60091	7.63317e-07	0.0003911	up	yes
Ifi47	1.30864	9.0455	5.05321	0.546687	1.13715	0.562327	6.85939	2.77808	7.93532e-07	0.000399122	up	yes
Ranbp3l	1.5326	2.21759	3.65157	0.438696	0.848312	0.824464	3.50549	1.80962	8.02942e-07	0.000399122	up	yes
Timp1	1.63016	2.28057	8.55836	0.600207	0.425164	0.550134	7.91435	2.98447	8.33271e-07	0.000408107	up	yes
H2-Ab1	4.39385	15.828	8.5965	1.19337	2.34033	2.81263	4.54095	2.18299	9.34207e-07	0.000444469	up	yes
Slfn4	0.268356	0.748956	1.93418	0.0737642	0.158752	0.030318	11.2295	3.48922	1.16582e-06	0.000546854	up	yes
Ifitm3	37.5775	144.892	135.336	23.1417	31.7557	22.1007	4.12745	2.04525	1.3445e-06	0.000621904	up	yes
Gulo	0.68017	0.064956	1.01974	0	0	0.031909	55.3092	5.78945	1.53074e-06	0.000691484	up	yes
Clca3a1	0.0600832	0.375453	0.722928	0.01839	0.0336229	0.0120827	18.074	4.17585	1.53645e-06	0.000691484	up	yes
Wfdc17	2.38209	2.2568	1.94629	0.359938	0.472716	0.52156	4.86273	2.28177	1.64639e-06	0.000721464	up	yes
Lilr4b	0.290756	0.253609	0.417355	0.0677987	0.0899578	0.0810266	4.02759	2.00992	1.79459e-06	0.000776197	up	yes
Gm13301	1.34011	1.03476	0.279394	0	0.040515	0	65.513	6.03371	1.9285e-06	0.000823421	up	yes
Igkv10-96	2.11206	2.43223	0.126118	0	0	0	15568	13.9263	2.24044e-06	0.000932697	up	yes
BE692007	0.215591	0.326158	0.990868	0.00930718	0.0096306	0.0860071	14.604	3.86829	2.43144e-06	0.000999714	up	yes
H2-Q1	1.32222	3.05722	2.90277	0.251515	0.777339	0.591817	4.49333	2.16778	2.53632e-06	0.00103012	up	yes
Gpr182	1.72736	3.17944	4.57967	0.685351	0.894895	1.23366	3.37128	1.7533	2.69926e-06	0.00108308	up	yes
H2-T10	0.799013	1.12313	1.11141	0.405811	0.331171	0.314122	2.88607	1.5291	2.73576e-06	0.00108467	up	yes
Ifi30	7.10531	9.67694	10.749	4.04025	4.08515	4.04804	2.26158	1.17733	2.78862e-06	0.00109261	up	yes
Cfh	7.42208	13.9774	22.469	2.70744	4.93422	5.20725	3.41419	1.77154	2.96584e-06	0.00114854	up	yes
Ms4a6d	1.15626	2.41591	2.71995	0.362286	0.544449	0.660052	4.01593	2.00574	3.00642e-06	0.00115087	up	yes
Slc6a2	0.193066	0.370705	0.402007	0.0615188	0.062894	0.0931611	4.43885	2.15019	3.19718e-06	0.00120999	up	yes
Oas1g	0.395279	0.669598	0.60527	0.0551456	0.139457	0.046413	6.92961	2.79277	3.31089e-06	0.00122794	up	yes
Cp	3.04595	6.32586	9.38912	1.19444	1.89818	2.36146	3.4398	1.78232	3.31837e-06	0.00122794	up	yes
Cd14	2.671	6.79966	16.1478	1.17361	0.836644	2.36272	5.85837	2.5505	3.37754e-06	0.00123611	up	yes
Fas	1.29556	5.37033	5.17515	0.81206	0.919145	0.83256	4.61861	2.20746	3.52959e-06	0.00127771	up	yes
Irf7	1.33456	7.56736	3.84537	0.81934	1.03742	0.766883	4.85862	2.28055	4.34175e-06	0.00153125	up	yes
B3gnt3	0.810622	1.76528	1.97159	0.441484	0.305511	0.493429	3.66607	1.87424	4.3857e-06	0.00153125	up	yes
Gbp10	0.250482	5.05841	3.19515	0.109038	0.111975	0.0660139	29.628	4.88889	4.75657e-06	0.00161646	up	yes
Serping1	10.4785	19.0044	31.2426	3.80135	6.75484	7.62531	3.33996	1.73983	5.83613e-06	0.00187468	up	yes
Osmr	0.804646	1.68804	2.32697	0.283362	0.479116	0.61854	3.48993	1.8032	5.83656e-06	0.00187468	up	yes
Wnt6	1.5474	3.42162	3.73919	0.774619	1.04632	0.750023	3.38714	1.76007	5.89298e-06	0.00187468	up	yes
Cd274	1.69951	6.58121	4.56066	0.887649	1.10634	1.35423	3.83528	1.93933	5.92692e-06	0.00187468	up	yes
Il18rap	0.0138539	0.293239	0.407029	0	0.0149371	0.00700404	32.5472	5.02446	5.96449e-06	0.00187468	up	yes
Il4ra	1.69352	3.55018	5.83349	1.138	0.856033	1.23318	3.43244	1.77923	5.96673e-06	0.00187468	up	yes
C1ra	0.599122	2.25552	2.22835	0.344923	0.273934	0.456378	4.72732	2.24102	6.06055e-06	0.00188636	up	yes
Mmp8	0.154567	0.389169	0.83696	0.040193	0.041589	0.04907	10.5516	3.39939	6.17712e-06	0.00190484	up	yes
Zbp1	0.388574	4.47412	3.49325	0.103523	0.197089	0.150148	18.5375	4.21237	6.68805e-06	0.00204347	up	yes
A4galt	1.75792	3.25965	2.88697	0.981605	1.03924	0.887763	2.71764	1.44235	7.63165e-06	0.00228977	up	yes
Ccl12	11.3193	6.19258	0.994545	0.470695	0.512052	1.07418	8.99712	3.16946	8.50266e-06	0.00252833	up	yes
Pglyrp1	3.73729	21.1873	19.7378	4.02893	2.95907	2.44614	4.73412	2.2431	8.65599e-06	0.00255114	up	yes
Ier3	13.3715	23.3398	22.0964	7.20758	9.64633	8.08793	2.35779	1.23744	8.94808e-06	0.00259157	up	yes
Itgad	0.203807	1.07154	1.49666	0.147952	0.150986	0.136076	6.37224	2.6718	8.94879e-06	0.00259157	up	yes
Gm30571	0.632701	8.41837	8.09558	0.490954	0.716204	0.697437	9.00278	3.17037	9.79595e-06	0.00281245	up	yes
Tnfrsf1a	7.02336	9.51714	13.0425	3.8892	4.61237	4.70042	2.2408	1.16401	1.05832e-05	0.00301252	up	yes
Gabrr2	1.55256	4.8508	4.79997	1.15203	0.960034	0.946164	3.66334	1.87316	1.07989e-05	0.00304786	up	yes
Gzmb	0.063661	3.03068	2.57377	0	0	0	18893.7	14.2056	1.14724e-05	0.00321072	up	yes
H2-D1	38.4688	151.592	106.716	25.6658	30.9411	31.925	3.35221	1.74511	1.22378e-05	0.00339396	up	yes
Pla1a	0.893453	2.27594	4.92802	0.66129	0.49821	0.322856	5.46253	2.44957	1.24541e-05	0.00339396	up	yes
Fkbp5	2.09097	9.14674	6.37977	1.25705	1.46691	2.03709	3.70033	1.88765	1.25348e-05	0.00339396	up	yes
Gm44502	2.74249	0.772283	0.535877	0.318119	0.198065	0.232293	5.41186	2.43613	1.303e-05	0.00349961	up	yes
H2-T23	6.64984	25.5958	18.594	5.20509	5.35558	4.31668	3.41725	1.77284	1.37475e-05	0.00366277	up	yes
Fgl2	2.80267	3.50292	3.9348	1.35793	1.64417	1.96897	2.06	1.04264	1.61767e-05	0.00417634	up	yes
F13a1	0.681738	1.6128	2.41771	0.202052	0.22583	0.62304	4.48392	2.16476	1.65142e-05	0.00423069	up	yes
Ifi27l2a	7.57677	20.1855	13.6899	3.32893	5.34789	2.4357	3.73023	1.89926	1.74486e-05	0.00440234	up	yes
Batf2	0.129691	0.942243	0.45788	0.00853174	0	0.0616988	21.7827	4.44511	1.90506e-05	0.00477039	up	yes
Ifit3b	6.2984	14.0466	11.6537	3.95395	4.12586	4.65005	2.51368	1.3298	1.97107e-05	0.00489884	up	yes
Irf1	2.314	8.67471	4.9566	1.66446	1.69176	1.2498	3.46185	1.79154	2.0189e-05	0.00494392	up	yes
Rpl3-ps2	3.33362	5.1029	3.61736	1.12608	1.1496	2.0286	2.80044	1.48565	2.03821e-05	0.00495478	up	yes
Ada	0.69989	3.26733	2.59992	0.453326	0.559642	0.331704	4.88382	2.28801	2.0624e-05	0.00497726	up	yes
Il6ra	0.775321	1.60655	2.17205	0.419047	0.518318	0.606494	2.94969	1.56057	2.12889e-05	0.00510077	up	yes
Maff	1.10147	3.69521	9.06641	0.972963	1.0069	0.600658	5.3722	2.42551	2.34684e-05	0.00558279	up	yes
Ly6c2	0.505303	2.50824	2.52606	0.0822633	0.489224	0.0802996	8.4991	3.08731	2.45204e-05	0.00579167	up	yes
Psmb8	1.74652	6.99772	3.60005	1.13137	1.26945	1.02671	3.60152	1.8486	2.48951e-05	0.00583879	up	yes
Apol9a	0.10955	0.341134	0.475457	0.0557486	0.0501492	0.056436	5.70516	2.51227	2.5116e-05	0.00584939	up	yes
Anxa2	6.1629	9.87489	10.9201	3.94537	4.57776	4.03483	2.14668	1.10211	2.54589e-05	0.00588807	up	yes
Dmrta1	0.0782003	0.583283	1.15752	0.0774524	0.036071	0.076791	9.55786	3.25669	2.66855e-05	0.00608181	up	yes
Serpina3n	13.8313	33.5512	34.0331	9.69014	10.0123	11.3805	2.61931	1.38919	2.68444e-05	0.00608181	up	yes
Pla2g3	1.93314	6.9791	11.7381	1.82165	1.56494	1.75805	4.01394	2.00502	2.71126e-05	0.00610106	up	yes
Bcl3	1.23881	1.31635	1.52144	0.297592	0.238233	0.666132	3.39163	1.76198	2.81674e-05	0.00629589	up	yes
Gm47059	0.496616	0.543122	1.4858	0.170666	0.133928	0.157923	5.46043	2.44902	2.86706e-05	0.00636563	up	yes
Mir3072	16.2292	0.024739	11.5475	0.02421	0.026762	0.018445	400.498	8.64565	3.09734e-05	0.00679034	up	yes
Bst2	8.43846	31.3445	19.7304	5.46189	7.28997	4.23965	3.50254	1.8084	3.09912e-05	0.00679034	up	yes
Tlr8	0.0391963	0.0728231	0.115789	0	0	0	759.363	9.56865	3.23701e-05	0.00704611	up	yes
Gpr65	0.429458	0.697288	0.964635	0.117772	0.206033	0.092823	5.01978	2.32762	3.28276e-05	0.00709928	up	yes
Txnip	7.8483	14.1621	28.4857	7.10397	3.55786	3.731	3.50842	1.81082	3.46562e-05	0.00739866	up	yes
Plin4	1.86525	31.0932	43.8295	0.76496	0.900713	1.67969	22.9535	4.52064	3.48996e-05	0.00739893	up	yes
Serpina3g	0.71468	6.21616	2.50534	0.440064	0.47358	0.753281	5.66083	2.50101	3.51018e-05	0.00739893	up	yes
Mustn1	1.92765	7.42169	8.37209	0.818562	1.76669	1.53667	4.29931	2.1041	3.65105e-05	0.00764745	up	yes
Angpt2	0.947821	2.0134	5.57315	0.438813	0.877313	0.277666	5.35476	2.42082	3.72926e-05	0.00776245	up	yes
Fam83d	0.398138	2.70051	1.504	0.295385	0.382396	0.250096	4.96041	2.31046	3.95357e-05	0.00817825	up	yes
Ifitm2	21.2451	42.6437	58.6909	11.4098	17.7856	15.0605	2.76979	1.46978	3.99128e-05	0.00820528	up	yes
Cxcl13	0.487754	0.425172	0.998688	0	0.087699	0.040092	14.9589	3.90293	4.12294e-05	0.00837259	up	yes
H2-Q5	0.309989	3.83155	2.03406	0.0927264	0.119666	0.444505	9.40116	3.23284	4.20417e-05	0.0084858	up	yes
Crybg2	0.175225	0.220941	0.325768	0.055015	0.0307277	0.0883142	4.14769	2.05231	4.41511e-05	0.00870448	up	yes
Prelp	6.82712	10.2237	11.5119	3.81997	4.83515	5.26372	2.05209	1.03709	5.05293e-05	0.00972733	up	yes
Lrg1	3.61306	20.1136	20.1787	0.494995	1.14405	2.1446	11.604	3.53655	5.11135e-05	0.00977855	up	yes
Il11ra2	1.02643	1.08893	0.978573	0.280562	0.179857	0.456476	3.37435	1.75461	5.13826e-05	0.00977855	up	yes
Fcgr3	8.50695	17.9772	18.3396	5.69951	6.55008	6.44195	2.39808	1.26188	5.28147e-05	0.00995187	up	yes
Gbp2	4.19409	30.9443	13.1338	1.37131	2.15895	1.70158	9.22661	3.2058	5.2891e-05	0.00995187	up	yes
Nupr1	3.81116	6.40485	4.74918	2.05215	2.35987	2.59674	2.13521	1.09438	5.47173e-05	0.0102377	up	yes
C3	1.63628	1.62273	1.82896	0.692168	1.05188	0.759339	2.03244	1.02321	5.57186e-05	0.0103668	up	yes
Slc13a4	4.48839	6.33182	10.3965	2.22032	3.23233	3.21582	2.44757	1.29135	5.71194e-05	0.0105216	up	yes
Retnlg	1.25137	2.28972	8.10455	0.432323	0.838095	0.363025	7.1295	2.8338	5.71826e-05	0.0105216	up	yes
Ch25h	0.662282	9.15039	16.5591	0.337753	0.326572	0.578649	21.2167	4.40713	5.7718e-05	0.0105618	up	yes
Cd69	0.021645	0.0675382	0.0276768	0	0	0	389.533	8.6056	5.80503e-05	0.0105645	up	yes
Arhgef37	1.44009	2.32094	2.76034	0.862552	1.04459	1.01023	2.23536	1.1605	6.15579e-05	0.011142	up	yes
Icam1	2.347	5.33711	2.95134	0.925764	1.35194	1.65838	2.70204	1.43405	6.317e-05	0.011372	up	yes
Gbp7	1.51804	5.6602	3.46973	0.857851	1.42431	0.962098	3.2821	1.71462	6.36203e-05	0.0113734	up	yes
Igf2	37.9984	38.2626	29.8901	12.3268	22.2575	18.0719	2.01593	1.01144	6.48424e-05	0.0114868	up	yes
Gm1966	0.052504	0.214733	0.298356	0.010023	0.020743	0.039605	8.0373	3.00671	6.64496e-05	0.0116908	up	yes
Cd300lf	0.121313	0.657883	1.4434	0.0518263	0.17341	0.0492587	8.09703	3.01739	6.72671e-05	0.0117291	up	yes
Col23a1	2.02423	2.74179	3.28374	0.993451	0.987414	1.64104	2.22252	1.1522	6.76618e-05	0.0117365	up	yes
Parp10	1.36097	3.07309	2.71338	1.05379	0.808599	0.915585	2.5729	1.3634	6.84905e-05	0.0117987	up	yes
Iigp1	0.915363	12.1258	8.44369	0.28031	0.726554	0.353976	15.788	3.98075	6.87289e-05	0.0117987	up	yes
Gimap4	0.652976	2.73997	0.882291	0.238482	0.296895	0.307014	5.07512	2.34344	6.95588e-05	0.0118799	up	yes
Vmn1r-ps110	0.285465	0.038429	0.506178	0	0	0	2766.91	11.4341	7.00803e-05	0.0119079	up	yes
C1qtnf7	0.152053	0.339347	0.493119	0.0585047	0.0840462	0.0346994	5.5544	2.47363	7.39932e-05	0.0124567	up	yes
Ms4a6b	0.271477	0.93441	1.55712	0.223034	0.205716	0.185421	4.49876	2.16953	7.40577e-05	0.0124567	up	yes
Zfp740	11.4271	17.4797	15.8549	3.07618	8.71254	3.02012	3.02263	1.5958	7.65139e-05	0.0128051	up	yes
Igfbp7	22.8328	66.0375	70.8181	16.5792	23.474	13.4221	2.98621	1.57832	7.74883e-05	0.0129034	up	yes
Fmod	10.524	22.5228	31.8292	4.29992	9.11303	8.67757	2.93682	1.55426	8.30128e-05	0.0136864	up	yes
Lgals3bp	5.16427	11.675	20.982	3.67528	3.83257	4.85139	3.06016	1.61361	8.41622e-05	0.0137731	up	yes
Tcf23	0.056876	0.915863	1.27942	0.075501	0.036668	0.124495	9.51628	3.2504	8.4437e-05	0.0137731	up	yes
Fgfbp1	0.807382	2.3433	4.42811	0.257966	0.745627	0.594211	4.74325	2.24588	8.49724e-05	0.0137731	up	yes
Bmp7	3.16079	5.32698	7.57641	1.62282	2.35787	2.52462	2.4694	1.30416	9.16469e-05	0.0146898	up	yes
Sirpb1c	0.0123666	0.109198	0.104095	0	0	0	752.199	9.55497	9.17452e-05	0.0146898	up	yes
H2-K1	13.0614	47.7956	34.3832	9.3707	12.2496	11.2985	2.89318	1.53266	9.28675e-05	0.0147984	up	yes
Bst1	0.0337209	1.16708	0.806059	0.0531814	0.0151487	0.090698	12.6195	3.65759	9.35757e-05	0.0148402	up	yes
Fn1	5.73562	11.0913	12.3233	4.2919	3.80023	5.01021	2.22481	1.15368	9.46544e-05	0.0149401	up	yes
Msln	0.0965976	0.383912	1.07662	0.0596272	0.0332596	0.0817803	8.91486	3.15621	9.80775e-05	0.0152281	up	yes
Gm30505	0.105943	0.081463	0.204755	0	0	0	1307.2	10.3523	9.83081e-05	0.0152281	up	yes
Gbp8	0.172163	1.72905	0.543561	0.0423138	0.189092	0.0650951	8.2454	3.04359	9.98668e-05	0.015398	up	yes
Clec7a	0.487369	0.915164	0.729752	0.243997	0.171166	0.240009	3.25454	1.70245	0.000101397	0.0155619	up	yes
Gm11827	0.1698	0.763625	0.823074	0	0	0.0703801	24.9573	4.64139	0.000102952	0.015613	up	yes
Ngp	1.45697	1.10577	3.70628	0.434612	0.655316	0.353601	4.34284	2.11864	0.000103081	0.015613	up	yes
Aspg	3.47433	8.92419	8.75857	2.06306	2.9968	2.95382	2.64012	1.4006	0.000103136	0.015613	up	yes
Cebpd	1.00187	4.13968	8.3694	0.991634	0.946557	1.21839	4.28024	2.09769	0.000104617	0.0157654	up	yes
Ifi207	0.1549	0.668523	1.03147	0.056024	0.061421	0.16438	6.58171	2.71846	0.000107957	0.0161955	up	yes
Casp12	1.06549	1.67214	1.47427	0.542385	0.496233	0.782558	2.31274	1.2096	0.000117856	0.0174448	up	yes
Ifi213	0.124817	0.38221	0.297717	0.0168084	0.0713353	0.0574021	5.52915	2.46706	0.000122623	0.0179904	up	yes
Tpsb2	0.468639	1.13909	0.560685	0.0673085	0.0949066	0.208321	5.8521	2.54895	0.000123707	0.0179952	up	yes
Parp12	4.38804	7.84354	6.6672	3.42019	2.52704	3.10756	2.08716	1.06154	0.000131732	0.0188293	up	yes
Cd163	0.545347	1.48461	2.42985	0.284198	0.435453	0.533462	3.55898	1.83146	0.00013427	0.0191099	up	yes
Olfr56	0.00991821	0.208143	0.322154	0.0102802	0.0106369	0	25.8265	4.69078	0.000137469	0.0194772	up	yes
Il17ra	1.86046	2.5962	2.89786	1.22182	1.4139	0.920771	2.06792	1.04818	0.00013802	0.0194772	up	yes
Ccl9	0.573866	1.55667	2.41707	0.33525	0.416581	0.504235	3.62051	1.85619	0.000138832	0.0195091	up	yes
Gbp9	2.13531	6.2065	3.71337	1.45291	1.77039	1.22435	2.71046	1.43854	0.000143729	0.0201037	up	yes
Islr	7.44491	13.2962	25.6688	3.4434	6.9177	5.2433	2.97416	1.57248	0.00014427	0.0201037	up	yes
Adap2	1.94246	3.45039	4.29333	1.23797	1.33737	1.33248	2.47866	1.30956	0.000145377	0.0201735	up	yes
Cd8b1	0.120367	0.707916	0.244135	0.032862	0	0	32.634	5.0283	0.000147716	0.020413	up	yes
Birc3	0.563684	1.17262	1.43544	0.283804	0.316019	0.490941	2.90782	1.53994	0.000148417	0.0204251	up	yes
Pnpla2	9.46981	28.8641	53.3296	9.26834	9.66362	8.68001	3.3197	1.73105	0.000150179	0.0205825	up	yes
H2-Q7	0.733712	8.10214	4.06104	0.218793	0.26249	0.582165	12.1274	3.6002	0.000151314	0.0206531	up	yes
Lyz2	23.2498	47.9901	43.9711	14.077	20.479	17.0868	2.23091	1.15764	0.000154067	0.0209431	up	yes
Pttg1ip	10.3822	5.04005	12.7538	3.78539	4.16848	4.45802	2.27008	1.18275	0.000156147	0.0211395	up	yes
Tspan4	8.54267	15.1333	31.6738	6.04719	7.54091	5.75422	2.86159	1.51682	0.000162093	0.0218557	up	yes
Fibin	8.45502	10.9945	16.7766	3.62377	5.31638	6.90993	2.28555	1.19254	0.000165043	0.0221637	up	yes
Galnt15	0.862145	5.09676	9.63423	0.424397	0.278466	0.703026	11.0913	3.47136	0.000171014	0.0226911	up	yes
Mall	1.249	2.29393	1.48655	0.58917	0.755117	0.414388	2.85981	1.51592	0.000173014	0.0228653	up	yes
Pdk4	2.98742	8.66732	14.2698	2.48771	2.51369	3.25489	3.13998	1.65076	0.000173718	0.0228676	up	yes
Sh2d2a	0.0394658	0.0557665	0.139537	0	0	0.00810578	28.9632	4.85615	0.000176506	0.0231431	up	yes
H2-Q6	1.42879	17.8498	9.44615	0.305187	0.836833	1.00536	13.3767	3.74165	0.000178572	0.0233222	up	yes
Hif3a	0.637907	4.84383	7.83749	0.285038	0.353213	0.566358	11.0569	3.46687	0.000179938	0.0234088	up	yes
Itih5	7.58237	10.4842	16.6046	4.43149	5.15826	6.48669	2.15665	1.10879	0.000186919	0.0241243	up	yes
Ptgis	1.80721	3.53349	6.13485	0.984901	1.5827	1.31484	2.95576	1.56353	0.000190378	0.0243859	up	yes
Syngr2	8.73885	11.1624	8.84709	5.80369	3.27322	4.97512	2.04585	1.0327	0.000191624	0.0244515	up	yes
Procr	1.03721	1.6277	1.46007	0.523541	0.173888	0.514836	3.40271	1.76668	0.000194945	0.0247804	up	yes
Soat2	0.119548	0.363487	0.659215	0.0183774	0	0.0593187	14.7015	3.87789	0.000196334	0.0248621	up	yes
B2m	143.664	568.854	375.078	113.084	134.097	142.088	2.79395	1.48231	0.000200189	0.0251015	up	yes
Ifitm1	6.15633	12.993	11.6683	3.165	5.46021	3.68159	2.50411	1.3243	0.000200582	0.0251015	up	yes
Hmgcs2	2.15366	9.35019	11.3377	1.60953	2.4384	2.61685	3.42721	1.77703	0.000200756	0.0251015	up	yes
Gm38255	0.112719	0.106996	0.426754	0.016266	0.016831	0.032136	9.91015	3.30891	0.00020124	0.0251015	up	yes
Ctla2b	0.476835	2.06578	4.47719	0.244823	0.683152	0.231674	6.05339	2.59774	0.0002075	0.0256899	up	yes
Ifi209	0.247972	0.625785	0.460086	0.141127	0.054959	0.119139	4.23139	2.08113	0.000209659	0.0258452	up	yes
Plac8	0.290055	0.816046	1.45139	0.0891404	0.221727	0.0575595	6.94165	2.79528	0.000210993	0.0258452	up	yes
Mfsd7a	0.610316	1.38021	1.49945	0.383239	0.341035	0.55305	2.73226	1.45009	0.000211083	0.0258452	up	yes
Fgr	0.204384	0.226181	0.451412	0.0622159	0.065269	0.087189	4.10845	2.03859	0.000216036	0.0262587	up	yes
Parp14	0.82729	2.73738	2.00048	0.44409	0.774173	0.723275	2.86636	1.51922	0.000217331	0.0263199	up	yes
Gm20488	0.064835	2.17346	0.425552	0.039427	0.059417	0.148893	10.7527	3.42663	0.000218458	0.0263606	up	yes
Jchain	1.27596	3.35901	0.967883	0.524816	0.553125	0.561993	3.41651	1.77252	0.00021994	0.0264437	up	yes
H2-DMb1	1.63268	4.97184	3.64672	1.30137	0.885899	1.25948	2.97418	1.57249	0.000221945	0.0265886	up	yes
Slc6a13	6.60957	17.5056	21.5283	3.36761	6.4707	6.32748	2.82346	1.49746	0.000222758	0.0265905	up	yes
Tap2	5.37353	11.6271	9.97124	4.17375	4.22529	4.1372	2.15151	1.10535	0.000232013	0.0275963	up	yes
Cxcl16	1.36974	1.89389	1.7629	0.633482	0.91566	0.849732	2.09537	1.0672	0.000236764	0.0279402	up	yes
Slc28a1	0.03115	0.0326929	0.184175	0	0	0	826.726	9.69127	0.000237421	0.0279402	up	yes
Igkc	13.6117	94.7659	20.4273	0.549308	0.853089	4.99536	20.1328	4.33148	0.000240612	0.0280259	up	yes
Tgtp1	1.82161	24.2256	16.942	0.591983	1.79659	0.733296	13.7704	3.78349	0.000240774	0.0280259	up	yes
Apol10b	0.433407	2.90877	0.766195	0.241049	0.332027	0.219885	5.18105	2.37324	0.000241669	0.0280259	up	yes
Adprhl1	0.124877	0.070746	0.336551	0.0164975	0.041168	0.0123308	7.60289	2.92655	0.000241875	0.0280259	up	yes
Gm8995	0.645074	1.7885	1.10259	0.377456	0.48175	0.484915	2.63083	1.39552	0.000242357	0.0280259	up	yes
Gm19439	10.9952	42.493	34.5501	11.3941	11.0514	8.1103	2.88123	1.52669	0.000251178	0.0288069	up	yes
Adipor2	13.5585	33.9272	39.1149	11.3034	12.024	12.6929	2.40422	1.26557	0.000251706	0.0288069	up	yes
Hcar1	1.18617	2.13721	3.54775	0.761614	0.968608	0.785769	2.73098	1.44942	0.000253584	0.0289224	up	yes
Nlrc5	0.351715	3.39368	2.16596	0.108903	0.258731	0.234214	9.82202	3.29602	0.000260131	0.029568	up	yes
Cyba	8.66688	16.077	12.2097	5.79528	5.97333	6.29615	2.04562	1.03254	0.000261035	0.0295698	up	yes
Sirpb1a	0.0693461	0.058815	0.124561	0	0	0	842.406	9.71837	0.000264752	0.0297797	up	yes
Psmb9	0.942728	4.05731	1.93093	0.625217	0.688186	0.819669	3.24929	1.70012	0.000265938	0.0297797	up	yes
Ptgds	1223.42	3175.26	3943.08	1003.02	1308.26	937.831	2.5674	1.36031	0.000266465	0.0297797	up	yes
Olfr1372-ps1	0.175041	0.454384	0.665267	0.0817768	0.155302	0.133764	3.49121	1.80373	0.00026867	0.0299258	up	yes
Slc6a20b	0.184215	0.175676	0.503514	0.0574801	0.0338796	0.109072	4.30772	2.10692	0.000270878	0.0300711	up	yes
Tlr13	0.530304	0.822597	1.01622	0.347542	0.330634	0.267887	2.50419	1.32434	0.000276627	0.0306073	up	yes
Ntrk1	1.50429	0.595919	3.04193	0.161453	0.340127	0.634659	4.52558	2.1781	0.000283209	0.0310263	up	yes
Eif2ak2	1.75892	2.3382	3.29833	1.00409	1.05617	1.46431	2.09826	1.06919	0.000286716	0.0312059	up	yes
Ifih1	0.843508	1.57896	1.4632	0.477427	0.563517	0.732835	2.19061	1.13133	0.000286723	0.0312059	up	yes
Gm2792	0.139926	1.21667	0.535009	0.154985	0.064041	0.02852	7.64141	2.93384	0.000291645	0.0314335	up	yes
Cyp26c1	0.134322	0.089637	0.109494	0	0	0	1111.51	10.1183	0.000295262	0.0317207	up	yes
Rora	3.27544	2.59298	3.42785	0.518018	1.92225	0.528485	3.13137	1.6468	0.000301077	0.0322414	up	yes
Gm12185	0.0911736	0.319823	0.138894	0.047245	0.0270775	0.0209948	5.76905	2.52833	0.000338755	0.0359296	up	yes
Gm8979	0.051588	0.199417	0.136243	0.003199	0.015148	0.031183	7.81845	2.96688	0.000342768	0.0362398	up	yes
mt-Ts2	0.23384	48.5816	0.197452	0.20203	0.247125	0.228488	72.3285	6.17649	0.000352127	0.0370226	up	yes
Il1r2	0.392377	0.404058	3.3485	0.177625	0.184167	0.25839	6.68341	2.74058	0.000352395	0.0370226	up	yes
Ccl3	0.852231	0.548895	0.538629	0.063621	0.097588	0.124807	6.78198	2.76171	0.000354126	0.0370874	up	yes
Mtdh	3.97187	3.67765	1.86293	1.58381	1.51822	1.46706	2.08191	1.05791	0.000356735	0.0372436	up	yes
Myof	0.622793	0.944728	1.09344	0.29448	0.497317	0.445147	2.15124	1.10517	0.000359512	0.0374162	up	yes
Tlr1	0.380341	0.594093	0.339907	0.116406	0.158102	0.150915	3.08949	1.62737	0.000365967	0.0379694	up	yes
Cfap58	0.0609901	0.0279995	0.0776172	0	0	0	555.356	9.11727	0.00037508	0.0386739	up	yes
Stom	4.82798	7.598	10.7928	2.49239	3.64723	4.27002	2.23051	1.15737	0.000406083	0.0413919	up	yes
Wfikkn2	0.732091	1.18958	2.02232	0.196143	0.449854	0.584261	3.20582	1.68069	0.000406412	0.0413919	up	yes
Lrrc29	0.505925	0.554182	1.1723	0.195558	0.109678	0.341275	3.45301	1.78786	0.000441446	0.0446154	up	yes
Gm21188	0.123538	0.068602	0.0947801	0.0106592	0.0124953	0.0157939	7.36668	2.88102	0.000445464	0.0446154	up	yes
Gm49322	2.0093	1.1544	3.89643	1.01065	0.850482	0.753824	2.69991	1.43291	0.000447059	0.0446154	up	yes
Slc22a6	3.05874	4.28325	5.15352	0.714052	2.24578	1.8457	2.60023	1.37864	0.000447513	0.0446154	up	yes
Ripor3	0.333089	0.519906	0.531971	0.212571	0.136083	0.125397	2.92156	1.54674	0.000448308	0.0446154	up	yes
AW112010	2.04332	13.7817	8.97382	2.20474	2.58401	1.5009	3.9428	1.97922	0.00044878	0.0446154	up	yes
Asap2	6.05424	5.27709	2.51365	1.72028	1.70596	2.67252	2.27013	1.18278	0.000471072	0.0465537	up	yes
Apobr	0.501883	0.566907	0.797739	0.209006	0.212197	0.328024	2.49127	1.31688	0.000477368	0.0467596	up	yes
Cybb	0.331713	0.746735	0.652766	0.100276	0.284725	0.136657	3.31867	1.7306	0.000482178	0.0468463	up	yes
Trim21	1.31788	2.4601	2.13825	0.855457	1.01891	0.920345	2.11694	1.08198	0.000482473	0.0468463	up	yes
Lrrc32	1.3686	1.97043	7.15983	0.73309	1.14751	1.14416	3.47098	1.79534	0.000485609	0.0470137	up	yes
Oas3	0.13536	0.101465	0.1161	0.041154	0.0107006	0.0204297	4.88245	2.2876	0.000497709	0.0480455	up	yes
AL731706	8.5e-05	14.3213	9e-05	0.000924	0.005883	0.000148	2059.16	11.0078	0.000512323	0.0491712	up	yes
Nfkbia	8.88753	27.2298	35.1539	9.06086	9.37296	8.10123	2.68593	1.42542	0.000517897	0.0495633	up	yes
Ppp1r26	0.964548	0.502612	0.737249	3.95865	3.84504	4.87666	0.173844	-2.52413	1.70665e-23	2.84191e-19	down	yes
Zfp46	0.252758	0.629526	0.535962	3.4184	3.04152	3.35078	0.144561	-2.79025	3.06278e-17	2.04006e-13	down	yes
Tox2	5.36437	3.93424	5.871	13.4741	13.4007	12.7504	0.382827	-1.38523	4.20081e-13	1.99862e-09	down	yes
Sftpc	2.11761	5.96742	3.12659	19.9099	18.6409	17.0796	0.201538	-2.31088	2.37699e-10	5.27756e-07	down	yes
Zmym1	3.63556	2.38316	2.76366	6.66321	8.50325	7.00923	0.396037	-1.33629	4.46986e-10	9.30401e-07	down	yes
Bpifa1	0.173411	0.0317139	0.0565463	1.13816	0.9725	1.16828	0.0798038	-3.6474	8.1438e-10	1.59542e-06	down	yes
Jmjd4	0.957424	0.864301	1.03966	1.91677	2.20148	2.89854	0.407791	-1.2941	1.13536e-09	1.80058e-06	down	yes
Gm2436	0	0	0	0	0	3.74094	8.01937e-05	-13.6062	4.93289e-09	5.80121e-06	down	yes
Sec14l3	0.0868136	0.17125	0.039742	0.911584	0.69918	0.869819	0.120055	-3.05824	5.38368e-09	5.9766e-06	down	yes
Ugt1a2	0	0	0	0.638821	0	0	0.000469615	-11.0562	2.30095e-08	2.0711e-05	down	yes
Ugt1a10	0	0	0	0	0.495809	0	0.000605071	-10.6906	3.60625e-08	3.07956e-05	down	yes
Scgb1a1	4.80544	21.1729	20.0995	86.9732	77.3009	74.8352	0.192706	-2.37553	5.07915e-08	4.12576e-05	down	yes
Dlx5	0	0	0	0.0845368	0.526089	0.223362	0.000359717	-11.4408	8.14943e-08	6.16838e-05	down	yes
Sftpd	0.113032	0.0904401	0.0839005	0.454773	0.50586	0.631531	0.180492	-2.46999	8.90416e-08	6.58987e-05	down	yes
Scgb3a2	0.606286	0.0877993	0.203448	2.53848	2.34783	2.40026	0.123176	-3.0212	2.13369e-07	0.000134076	down	yes
Nrxn3	1.06816	1.10183	1.94503	7.9494	7.87958	2.08032	0.22977	-2.12174	9.10779e-07	0.000439603	down	yes
Ipmk	0.651733	1.66191	0.67568	3.08086	3.10681	4.24964	0.286408	-1.80386	1.64421e-06	0.000721464	down	yes
Glcci1	1.06804	0.522185	0.798513	1.8344	3.3101	1.81183	0.343391	-1.54208	2.20448e-06	0.00092934	down	yes
Aldh1a7	0.885846	1.17576	0.598026	2.52044	2.26398	2.59105	0.360606	-1.47151	4.33153e-06	0.00153125	down	yes
Cxcl15	0.055069	0.207246	0.06386	0.819105	0.73136	0.65408	0.147956	-2.75676	4.41388e-06	0.00153125	down	yes
Hba-a2	2.09439	1.99577	3.47339	8.70256	11.8805	5.11931	0.294274	-1.76477	4.65791e-06	0.00159925	down	yes
Cacna2d1	1.29741	0.494355	1.10043	4.97937	3.60388	1.71023	0.280973	-1.8315	5.04825e-06	0.00169825	down	yes
Mycn	0.538837	0.460671	0.393746	1.15227	1.00398	1.04249	0.435564	-1.19904	1.24189e-05	0.00339396	down	yes
Amy2a4	0	0	0	0.131084	0.06672	0.042411	0.00124888	-9.64515	1.44119e-05	0.00380933	down	yes
Flvcr1	1.41341	1.45845	1.60776	6.30164	6.40748	1.88945	0.306853	-1.70438	1.49028e-05	0.00390805	down	yes
Gm15564	0.0303606	0.0402377	0.0905641	0.130946	2.41112	1.03522	0.0450516	-4.47228	1.53285e-05	0.00398829	down	yes
Hbb-bs	4.36219	2.5189	5.66315	13.2407	16.5705	7.6511	0.33485	-1.57841	1.69699e-05	0.00431425	down	yes
Gm18537	0.321285	0.11856	0.39207	1.04305	1.40923	1.05232	0.237378	-2.07474	2.00094e-05	0.00493623	down	yes
Gabra4	2.89575	2.77967	1.83143	5.61316	6.02671	4.06967	0.477853	-1.06536	4.11088e-05	0.00837259	down	yes
Pmch	1.21694	0.664258	0.664941	7.48936	4.92532	1.1858	0.18721	-2.41727	4.38291e-05	0.00870448	down	yes
Gm12715	26.0582	5.1845	7.99859	54.6817	47.5175	38.3851	0.27913	-1.84099	4.56601e-05	0.00889277	down	yes
Gm10549	0	0	0	0.0597638	0.0868781	0.0610021	0.00144478	-9.43493	4.91335e-05	0.00951362	down	yes
Gpr17	8.09585	4.22931	3.08807	12.8529	13.754	10.3564	0.416986	-1.26193	8.25199e-05	0.0136728	down	yes
Gm50130	0	0	0	0.174468	0.301237	0.334154	0.000370435	-11.3985	8.51927e-05	0.0137731	down	yes
Gm34961	0	0	0	0.067034	0.553196	0.485438	0.000271329	-11.8477	9.53244e-05	0.0149749	down	yes
8030423J24Rik	0	0	0	0.424179	0.196975	0.167303	0.00038049	-11.3599	9.62113e-05	0.0150433	down	yes
Hba-a1	3.0488	2.05512	3.87549	7.89832	12.1163	4.84386	0.361221	-1.46905	0.000113213	0.0169079	down	yes
Hbb-bt	1.69247	0.423265	1.95436	4.75703	9.18046	3.35064	0.235427	-2.08665	0.000123736	0.0179952	down	yes
Gatad2b	0.288124	0.407602	0.75077	0.686931	3.22124	1.4139	0.271792	-1.87943	0.000128606	0.0186221	down	yes
Aqp1	0.544979	0.41428	0.299003	0.966358	1.01467	1.07518	0.411707	-1.28031	0.0001314	0.0188293	down	yes
Sox2ot	1.23604	0.570701	0.362302	2.98271	1.74658	1.5743	0.344097	-1.53911	0.000170069	0.0226911	down	yes
Gm43075	0	0	0	0.085865	0.025827	0.049311	0.00186332	-9.06791	0.000170509	0.0226911	down	yes
Arx	0.165276	0.174219	0.0309338	0.510222	0.390161	0.822867	0.214959	-2.21787	0.000186241	0.0241243	down	yes
Gm10320	0	0	0	0.667373	0.398879	0.168074	0.000243048	-12.0065	0.000187611	0.0241243	down	yes
Trp73	0.0506422	0.0327206	0.0325293	0.149444	0.263196	0.109305	0.222039	-2.17111	0.000233011	0.0276164	down	yes
Gm4544	0.0689019	0.136676	0.0663488	0.630279	0.436698	0.423643	0.182425	-2.45462	0.000263997	0.0297797	down	yes
Septin2	4.27772	1.99252	1.41886	8.07103	12.0722	3.46286	0.325725	-1.61827	0.00028254	0.0310263	down	yes
Gm13410	0	0	0	0.085981	0.193873	0.125303	0.000740454	-10.3993	0.000290049	0.031363	down	yes
1700017N19Rik	0	0	0	0.0310671	0.171296	0.061377	0.00113748	-9.77994	0.000319067	0.0340583	down	yes
Gm43573	0	0	0	0.581627	0.195627	0.241337	0.000294524	-11.7293	0.000329184	0.035026	down	yes
Defb4	0	0	0	0.520464	0.444291	0.21095	0.000255166	-11.9363	0.000414967	0.0421344	down	yes
Sorcs3	0.821014	1.65454	1.45766	2.76717	2.41579	2.7137	0.498085	-1.00554	0.000442526	0.0446154	down	yes
Sftpb	0.071339	0.538159	0.253918	1.41505	1.27171	1.06878	0.229905	-2.12089	0.000474605	0.046626	down	yes
